# Supplementary material for: Evaluation of Different Drying Methods on the Quality Parameters of Acanthopanax senticosus Fruits
Source: Foods. 2025 Mar 22;14(7):1100. doi: 10.3390/foods14071100 (PMC11989058; doi:10.3390/foods14071100)
Supplement: Supplementary file 1 [file foods-14-01100-s001.zip]

Archive with 1 entries (1 files):
- foods-3515645-supplementary.pdf
